# Supplementary material for: Size Control and Enhanced Stability of Silver Nanoparticles by Cyclic Poly(ethylene glycol)
Source: Polymers (Basel). 2022 Oct 26;14(21):4535. doi: 10.3390/polym14214535 (PMC9657728; doi:10.3390/polym14214535)
Supplement: Supplementary file 1 [file polymers-14-04535-s001.zip]

Archive with 1 entries (1 files):
- polymers-1996901-supplementary.pdf
